# Supplementary material for: CAVES: A Novel Tool for Comparative Analysis of Variant Epitope Sequences
Source: Viruses. 2022 May 26;14(6):1152. doi: 10.3390/v14061152 (PMC9227564; doi:10.3390/v14061152)
Supplement: Supplementary file 1 [file viruses-14-01152-s001.zip]

Archive with 1 entries (1 files):
- viruses-1637395-supplementary.pdf
